# Supplementary material for: Targeting intracellular LMP2 with costimulatory signal–armed antibody-like TCR T cells
Source: JCI Insight. 2025 May 22;10(10):e178572. doi: 10.1172/jci.insight.178572 (PMC12128957; doi:10.1172/jci.insight.178572)
Supplement: Supporting data values [file jciinsight-10-178572-s042.xlsx]

## Sheet: Fig.1C
	Jeko1-LMP2								YT-A02:01								JVM2										SNK6
	E：T ratio	abTCR T			Mock T				E：T ratio	abTCR T			Mock T				E：T ratio	abTCR T				Mock T					E：T ratio	abTCR T			Mock T
	20	96	96	97	36	44	55		20	57	58	60	36	35	42		20	54.5001	66.4838	67.9447	66.6955	14.3145	15.9236	18.6548	23.2705		20	59	64	60	28	27	32
	10	87	89	91	-28	-24	-1		10	24	30	34	6	10	10		10	16.2835	25.2395	30.9138	35.0213	-20.4086	-15.0943	0.171145	0.192318		10	52	56	47	-3	-7	-9
	5	81	80	82	-29	-35	-60		5	24	19	20	2	9	12		5	-1.12038	-0.04058	-2.9624	9.93172	-42.534	-19.8581	-45.5617	-44.8418		5	10	5	-15	-19	-10	-41
	Jeko1								YT								Raji										THP1
	E：T ratio	abTCR T			Mock T				E：T ratio	abTCR T			Mock T				E：T ratio	abTCR T			Mock T						E：T ratio	abTCR T			Mock T
	20	30	30	34	23	21	21		20	-86	-117	-97	-117	-134	-129		20	-0.07842	-0.23813	-0.33641	-0.25123	-0.27033	-0.32576				20	-90	-113	-115	-112	-129	-157
	10	21	19	26	12	14	18		10	-157	-142	-146	-129	-124	-128		10	-0.39017	-0.339	-0.33689	-0.53521	-0.40463	-0.42676				10	-128	-112	-125	-148	-136	-148
	5	17	15	26	26	12	30		5	-137	-152	-141	-125	-113	-122		5	-0.46471	-0.43714	-0.47995	-0.57924	-0.4545	-0.5126				5	-108	-87	-94	-78	-84	-112

## Sheet: Fig. 1D
	Cell lines	Nalm6	HCT-116	HEPG2	MDA-MD-468	PANC-1	A375	293T	NCI-H460	SNK6	JEKO1-LMP2	U266-LMP2	effector only	OVCAR-3
	CD107A in CD8+abTCR+ T-cell (%)	6.31	3	2.67	3.3	3.84	4.69	1.83	6.63	27.4	30.2	35.2	6.11	4.03
		6.23	4.54	4.08	4.95	3.04	3.72	3.2	6.31	18.1	44.7	40	5.4	4.21
		4.56	3.77	3.03	4.92	7.35	4.2	2.91	6.91	31.6	36	61	3.07
		2.83	5.25	3.39	5.83	7.41	4.74	3.03	8.02	26.6	34.3	31.4	4.52

## Sheet: Fig. 1E
Group	abTCR T				Mock T
A02+EBV-	6.09	4.5	5.16	3.31	4.13	4.55	4.15	1.08
A02-EBV-	7.01	1.75	1.52		5.3	2.4	2.2
A02-EBV+	3.61	3.7	3.27		7.78	4.1	1.87
A02+EBV+	23.4	14.1	21.2		4.45	3.89	5.09
Positive control	33.1	74.1	52.37		3.94	4.6	1.32
Buffer	2.39	4.19	0.88		3.31	6.54	0.19

## Sheet: Fig. 2D
Assembly efficacy	abTCR T	mTCR T
Donor 1	92.34	38.39
Donor 2	94.37	39.69
Donor 3	92.99	21.92

## Sheet: Fig. 2E
CD107A (%)	abTCR-CD8				abTCR-CD4				mTCR-CD8				mTCR-CD4				Mock-CD8				Mock-CD4
Jeko1	3.84	5	3.52	8.36	4	4.75	1.28	4.41	4.97	7.43	17.75	17.74	15.79	18.13	16.97	16.04	2.01	2.11	2.85	1.66	4.43	4.54	3.92	2.36
Jeko1-LMP2	66.6	67.77	70.41	74.4	30.19	30.43	19.63	23.64	47.59	51.28	79.39	75.61	65.52	66.34	68.04	64.41	2.11	2.81	2.4	1.19	4.33	4.69	2.29	1.64
SNK6	19.67	15.04	24.67	35.75	6.02	5.14	6.09	8.73	15.22	16.95	43.88	39.63	28.83	30.68	34.53	31	1.73	1.57	1.19	1.26	3.39	2.75	3.96	4.41
YT-A*02:01	8.68	7.86	24.67	26	2.26	2.14	3.03	3.56	9.81	12.18	39.62	34.68	10.75	14.84	25.2	21.69	1.5	1.49	1.53	1.2	2.19	2.05	0.99	0.75
YT	0.88	0.56	1.55	2.32	1.3	1.25	1.13	2.21	1.69	1.91	12.9	9.1	7.06	7.13	13.99	10.91	1.12	1.25	0.86	0.72	2.01	2.14	1.71	2.17
JVM2	11.45	11.58	21.37	23.92	18.15	19.41	10.4	13.57	11.25	14.64	17.26	14.8	34.25	33.6	25.39	21.21	4.22	3.96	1.49	1.44	6.25	4.62	3.86	4.73
Buffer	1.59	1.24	4.29	3.53	1.97	1.73	2.97	2.35	3.63	2.39	9.97	10	11.64	11.12	13.84	13.22	0.94	0.94	1.09	1.11	2.15	1.95	1.85	1.75

## Sheet: Fig. 2I
MFI of GFP in EGFR+ Jurkat reporter cells	Jurkar-NFAT-GFP-abTCR				Jurkar-NFAT-GFP-mTCR
Jeko1	9124	8452	12160	12736	8354	8467	11044	11468
Jeko1-LMP2	320465	304904	164270	167260	285525	351528	184113	192719
SNK6	221161	242166	60568	57471	123834	148931	32167	33609
YT-A*02:01	405835	342207	273342	250995	234638	275338	144143	139246
YT	7602	8214	11825	11132	7098	6915	11178	9905
JVM2	365521	291377	114236	115432	287607	320476	73160	69912
THP1	17561	16373	12358	12076	21839	10403	11027	11362
BUF	6385	6266	9859	9866	6767	6802	10219	10339

## Sheet: Fig. 3A
LMP2 concentration (ng/mL)	abTCR T			3rdCAR T			Mock T
500	62.5	62.5	66.3	56.4	57.2	60.5	9.04	7.71	9
100	54.1	52.8	57.4	34.1	35	40.2	8.41	6.83	8.76
20	37	34.5	37.8	9.25	9.41	11.7	8.52	6.96	9.27
4	17.1	16.2	17.9	5.2	4.45	6.69	8.36	6.4	9.52
0.8	12	10.8	12.3	5.36	5.1	5.35	9.09	7.46	9.86
0.16	10	9.54	10.4	4.62	4.47	4.73	8.64	7.03	9.36
0.032	9.56	7.92	10.8	4.05	4.24	5.05	8.23	7.56	9.68
0.0064	8.63	8	9.38	4.68	3.71	4.99	8.41	7.22	9.8
0	8.08	7.28	8.1	5.11	3.48	4.64	9.12	7.17	9.07
buffer	3.74	3.28	3.38	5.21	4.27	4.52	10.4	7.42	9.86

## Sheet: Fig. 3B
LMP2 concentration (ng/mL)	abTCR T			3rdCAR T			Mock T
500	65.5	67.7	66.3	62.8	69.3	62.6	25.5	27.8	29.5
100	67.2	66.1	66.9	56.2	56.8	57.5	25.8	28.3	28.1
20	65.3	65.1	63.3	37.2	40	36.8	26.9	32.5	32.8
4	46.3	45.6	51	31.1	29.9	32.4	28.1	28	30.8
0.8	38.9	37.3	37.9	30.3	29.3	29.5	28.1	29.2	27.5
0.16	36.7	35.4	38.8	27	32.4	33.4	29	30	34.7
0.032	33.9	36.2	37.7	30	32	31.9	31.4	34.5	34.2
0.0064	31.2	31.3	32.1	33.1	30.7	30.4	31.7	33.1	32.2
0	25.1	30.2	34.8	24.1	30.6	35.9	25.2	32	36.7

## Sheet: Fig. 3C
LMP2 concentration (ng/mL)	abTCR T		3rdCAR T		Mock T		Targets only
500	7599.34	8213.7	6573.53	7244.12	1884.03	1969.69	62.5711	79.7636
100	8002.11	8758.44	3572.54	3981.44	1745.25	1959.78	132.148	60.7561
20	4446.31	4982.99	2231.67	2314.92	1669.35	1904.32	84.0086	110.609
4	2324.25	2394.05	2036.35	2205.05	1497.64	1605.58	240.91	101.222
0.8	1821.63	1983.44	2005.95	2241.85	1346.67	1446.78	88.3486	31.7425
0.16	1232.87	1379.03	2075.78	2270.73	1317.69	1474.92	144.327	93.1497
0.032	1077.53	1282.03	2044.34	2275.89	1232.89	1332.05	109.957	28.6858
0.0064	886.209	905.115	2133.64	2295.48	1258.63	1390.85	77.7612	33.7021
0	1334.94	1446.56	2629.82	2885.87	1674.16	1600.58	49.3106	41.4537

## Sheet: Fig.3D
Stimulating cells	abTCR T			3rdCAR T			Mock T
JVM2	11.7	17	15.5	6.14	7.79	7.22	6.23	4.45	4.11
SNK6	43.1	60.6	57.3	26.9	43.1	44.3	2.39	3.88	3.71
YT	3.51	3.7	3.68	5.2	4.76	4.96	2.03	3.14	3.14
YT-A0201	23.6	21.8	21.5	18.5	13.9	11.3	2.52	2.63	2.85
Jeko1-LMP2	41.5	70.1	66.7	36.5	80.8	79.4	2.08	4.5	3.63
Buffer	4.52	5.7	5.94	6.12	7.13	6.31	0.93	4.81	4.54

[truncated: 25 more sheets: Fig.3E, Fig. 4B, Fig. 4C, Fig. 4D, Fig. 4E, Fig. 4F, Fig. 5C, Fig. 5D, Fig. 5E, Fig. 5F, Fig. 5G, Fig. 6B, Fig. 6C, Fig. 6D, Fig. 6E, SFig. 1A, SFig. 1D, SFig. 2, SFig. 3C, SFig. 6B …]
